# Supplementary material for: Profile of copper-associated DNA methylation and its association with incident acute coronary syndrome
Source: Clin Epigenetics. 2021 Jan 27;13:19. doi: 10.1186/s13148-021-01004-w (PMC7839231; doi:10.1186/s13148-021-01004-w)
Supplement: Supplementary file 4 — Additional file 4. This file presents a complete set of the meta-analysis results of the EWAS for plasma copper in this study. [file 13148_2021_1004_MOESM4_ESM.csv]

	metaZ	FDRMeta
cg20995564	-5.518999826	0.014670447
cg18608055	-5.304868527	0.016377943
cg05825244	5.302568195	0.016377943
cg26470501	-5.237184591	0.017539564
cg25112191	-4.892448494	0.08570665
cg07798295	-4.7976926	0.115108278
cg01523712	4.628987853	0.222278747
cg09349128	-4.590842941	0.222278747
cg24805089	-4.548900598	0.222278747
cg21852842	-4.545996982	0.222278747
cg18734877	-4.51520075	0.222278747
cg21945842	-4.510236414	0.222278747
cg24263062	4.484660299	0.222278747
cg15376401	4.472515723	0.222278747
cg09480515	-4.472018125	0.222278747
cg11023668	-4.447760609	0.233358024
cg22103219	-4.348218225	0.34739973
cg26093175	4.331124574	0.354639064
cg02340018	-4.300687706	0.372986972
cg11031527	-4.2866778	0.372986972
cg20359445	-4.283971882	0.372986972
cg25596405	4.27551372	0.372986972
cg21011652	4.256438957	0.388596814
cg02076848	4.234659073	0.410397259
cg22682864	4.212269264	0.426806089
cg07472943	-4.196929456	0.426806089
cg08102602	-4.192548366	0.426806089
cg06981309	-4.183923688	0.426806089
cg17968880	4.171924068	0.426806089
cg24147582	-4.165442778	0.426806089
cg15860624	4.158027861	0.426806089
cg04626451	4.157756556	0.426806089
cg26059836	-4.153575788	0.426806089
cg00472879	4.146722441	0.426844045
cg13107975	4.124447743	0.433522541
cg04383703	-4.122668161	0.433522541
cg10185853	4.117091934	0.433522541
cg08651674	-4.108574036	0.433522541
cg00152259	-4.106735277	0.433522541
cg04740123	-4.101630512	0.433522541
cg01564902	4.100045144	0.433522541
cg13557729	4.089697796	0.442529327
cg00071360	-4.067766659	0.446310573
cg11062095	4.065995894	0.446310573
cg05515099	4.05945278	0.446310573
cg00037058	-4.054549937	0.446310573
cg11152384	-4.054396887	0.446310573
cg16906137	4.050621851	0.446310573
cg13788387	-4.047240401	0.446310573
cg16282679	-4.047081105	0.446310573
cg18845801	4.031989829	0.461556722
cg17276103	-4.029998884	0.461556722
cg02378784	4.013685605	0.485288566
cg13452258	4.006309652	0.485288566
cg02757172	-4.003958772	0.485288566
cg07942135	-4.000697083	0.485288566
cg24300475	-3.995368591	0.48762674
cg06625576	3.983285713	0.491085547
cg18860310	-3.978312076	0.491085547
cg18576057	3.977699938	0.491085547
cg07212644	-3.977222239	0.491085547
cg13015350	-3.972155389	0.491085547
cg13893012	-3.969911232	0.491085547
cg22343299	-3.960304393	0.499342682
cg16135180	3.958476906	0.499342682
cg04469731	3.952952049	0.503275556
cg27544191	-3.945508125	0.506147582
cg17019053	3.944442169	0.506147582
cg18782488	3.937879276	0.510080707
cg26262197	3.934816276	0.510080707
cg20566897	-3.931912302	0.510080707
cg00360077	3.928861097	0.510080707
cg14243623	3.92360014	0.513364323
cg20616196	3.920221217	0.513364323
cg23801969	3.914404208	0.513364323
cg03782800	-3.913201018	0.513364323
cg25763945	-3.903398478	0.513364323
cg21324402	-3.902802245	0.513364323
cg00543769	-3.901639783	0.513364323
cg06957349	3.898091421	0.513364323
cg06784563	3.894712567	0.513364323
cg21249126	-3.894680157	0.513364323
cg24603922	-3.892976035	0.513364323
cg21799605	-3.87702195	0.525845559
cg02006107	3.876952572	0.525845559
cg26856333	3.87517699	0.525845559
cg05964953	-3.873699191	0.525845559
cg13789523	-3.870427664	0.525845559
cg14188185	3.870165108	0.525845559
cg06881186	-3.862224871	0.537202447
cg23823732	-3.853009197	0.538504488
cg22972692	-3.851911328	0.538504488
cg12170787	-3.851033373	0.538504488
cg26502666	3.850558776	0.538504488
cg03957124	-3.844868368	0.538504488
cg08008199	-3.844003469	0.538504488
cg11359133	-3.843298607	0.538504488
cg11118697	3.836315694	0.54302349
cg16905822	3.836236247	0.54302349
cg04784546	-3.821954477	0.553749983
cg05236037	-3.819615252	0.553749983
cg05225634	-3.816165328	0.553749983
cg09876440	-3.815719999	0.553749983
cg04022112	3.815554296	0.553749983
cg01693350	3.814119238	0.553749983
cg26610247	3.81252502	0.553749983
cg07176385	-3.812268437	0.553749983
cg26926101	-3.807016505	0.556811099
cg03631294	-3.806326062	0.556811099
cg26475594	-3.803935619	0.557103696
cg18056303	3.801191934	0.55823491
cg11393173	-3.797578775	0.561375097
cg24735671	-3.77855924	0.568231356
cg04712436	3.777779899	0.568231356
cg10919522	-3.776500402	0.568231356
cg23846459	-3.775855752	0.568231356
cg00509670	-3.774501174	0.568231356
cg14274989	3.773290512	0.568231356
cg20986307	3.772423773	0.568231356
cg23326728	3.767937472	0.568231356
cg22983282	-3.766577345	0.568231356
cg14141880	-3.765800345	0.568231356
cg26676129	3.763706929	0.568231356
cg23812581	-3.763470823	0.568231356
cg15004023	3.76309347	0.568231356
cg13852303	3.763065406	0.568231356
cg20633203	-3.761758836	0.568231356
cg16601569	-3.758677119	0.568231356
cg18398557	-3.756359473	0.568231356
cg20093339	-3.755560213	0.568231356
cg05356319	3.753204245	0.568231356
cg25417842	3.750312618	0.568231356
cg12871967	3.74989463	0.568231356
cg03368787	-3.749103812	0.568231356
cg09961750	3.746333595	0.568231356
cg01299119	3.744725836	0.568231356
cg09205083	3.744276256	0.568231356
cg24799921	-3.74056422	0.57251119
cg26782824	-3.736153445	0.574080859
cg04831656	3.733447717	0.574080859
cg13781414	-3.733250428	0.574080859
cg23003890	-3.731874453	0.574080859
cg05123974	-3.729840884	0.574080859
cg23337162	-3.727307725	0.574080859
cg24965617	3.722406642	0.574080859
cg15451248	-3.715047096	0.574080859
cg11287647	-3.714259622	0.574080859
cg15051063	-3.713703837	0.574080859
cg21747617	-3.713197555	0.574080859
cg23556715	-3.706342315	0.574080859
cg23866916	-3.704501145	0.574080859
cg13830932	-3.703921791	0.574080859
cg05147654	-3.702707595	0.574080859
cg20629183	3.702424299	0.574080859
cg13054378	-3.701940106	0.574080859
cg11969474	-3.7014282	0.574080859
cg01136191	-3.700435109	0.574080859
cg03604840	3.700229029	0.574080859
cg07376282	3.699878315	0.574080859
cg03093398	3.698822316	0.574080859
cg17934894	-3.698594123	0.574080859
cg16292768	-3.69815592	0.574080859
cg13659446	3.696845753	0.574080859
cg11801011	-3.69595906	0.574080859
cg21075680	3.694642085	0.574080859
cg01093946	-3.693180298	0.574080859
cg03939764	-3.681577126	0.592218126
cg22774211	3.676231095	0.592218126
cg08889009	3.673409654	0.592218126
cg09519060	3.673331352	0.592218126
cg09133026	3.673057398	0.592218126
cg26050159	3.67086466	0.592218126
cg00644107	3.670617699	0.592218126
cg17897187	-3.669909959	0.592218126
cg10484693	3.668116964	0.592218126
cg15198793	3.665514167	0.592218126
cg12547807	-3.66496079	0.592218126
cg27123273	3.659045865	0.592218126
cg26418507	3.658792748	0.592218126
cg14747166	3.658510213	0.592218126
cg03963900	3.657247326	0.592218126
cg19554461	3.656782079	0.592218126
cg02849583	3.652853383	0.592218126
cg02385908	3.650841164	0.592218126
cg01536104	3.649640249	0.592218126
cg12670943	3.648915747	0.592218126
cg03740612	3.648282437	0.592218126
cg14614793	-3.646888328	0.592218126
cg24535910	3.645785157	0.592218126
cg16182267	-3.643885526	0.592218126
cg23581541	3.643281904	0.592218126
cg26574334	3.642786261	0.592218126
cg24933758	3.642730851	0.592218126
cg00386338	3.641066026	0.592218126
cg15191465	-3.640359757	0.592218126
cg01142710	3.639866642	0.592218126
cg22369048	-3.639267976	0.592218126
cg11580511	-3.639155856	0.592218126
cg16788099	3.636869438	0.592218126
cg08321483	3.636203367	0.592218126
cg02197293	3.635412452	0.592218126
cg25523559	-3.634609043	0.592218126
cg04527260	3.633699279	0.592218126
cg14989316	-3.631610954	0.592446467
cg21177463	-3.630311516	0.592446467
cg22910295	3.62981479	0.592446467
cg04103250	3.624317416	0.597725166
cg11018723	-3.623336614	0.597725166
cg01872447	-3.622953189	0.597725166
cg20758953	3.622155326	0.597725166
cg03043671	3.618564309	0.597725166
cg16464322	3.617886892	0.597725166
cg08246090	3.617792886	0.597725166
cg16885093	3.614311094	0.597725166
cg13634501	-3.614195719	0.597725166
cg01356463	3.613517774	0.597725166
cg16395892	3.612323508	0.597725166
cg25519654	-3.61192731	0.597725166
cg16863382	-3.607508813	0.597725166
cg27343634	-3.607302847	0.597725166
cg26572518	-3.604058806	0.597725166
cg13392125	-3.603525299	0.597725166
cg18408411	3.60280606	0.597725166
cg05222982	3.601080573	0.597725166
cg04068005	3.600860232	0.597725166
cg27105630	-3.597285972	0.597725166
cg15809077	-3.59609318	0.597725166
cg26746560	3.595200148	0.597725166
cg05529278	-3.594660826	0.597725166
cg04158367	3.5935575	0.597725166
cg05936800	3.593506965	0.597725166
cg06491725	-3.593487279	0.597725166
cg22243956	-3.592732413	0.597725166
cg11256445	-3.592147269	0.597725166
cg06881965	-3.591485507	0.597725166
cg05881156	-3.591360655	0.597725166
cg21239878	3.590813965	0.597725166
cg06113001	3.590059485	0.597725166
cg01460360	3.584881727	0.604908631
cg00569896	3.581133489	0.604908631
cg00083399	3.580841547	0.604908631
cg24982541	3.579620212	0.604908631
cg17242490	-3.576321353	0.604908631
cg05488043	-3.57629857	0.604908631
cg01181053	-3.576193521	0.604908631
cg24941457	3.575148606	0.604908631
cg06526681	-3.575002616	0.604908631
cg24492446	-3.574227393	0.604908631
ch.17.72493169F	-3.572152052	0.604908631
cg16427321	3.570257594	0.604908631
cg24904239	-3.57017846	0.604908631
cg15540820	3.56898406	0.604908631
cg27505472	-3.568432853	0.604908631
cg13080606	3.566111113	0.604908631
cg24733179	3.564881148	0.604908631
cg16530086	-3.563589434	0.604908631
cg08783219	-3.563115387	0.604908631
cg08721320	3.562356715	0.604908631
cg13638420	3.561587487	0.604908631
cg22310628	-3.561170889	0.604908631
cg21814667	-3.560972525	0.604908631
cg05484505	3.559470108	0.604908631
cg11985745	3.559288762	0.604908631
cg12686754	3.558615536	0.604908631
cg03174523	3.558030298	0.604908631
cg24006253	3.557825533	0.604908631
cg24071464	-3.552790984	0.607032074
cg22734236	3.552083362	0.607032074
cg13823169	-3.55196656	0.607032074
cg24040966	3.551492417	0.607032074
cg03753191	-3.551190503	0.607032074
cg20380468	3.551038365	0.607032074
cg18141365	3.547234332	0.613609479
cg11070863	-3.54523508	0.616026256
cg15413523	3.543938122	0.616813405
cg25827351	3.538496971	0.623257274
cg13579826	-3.537271358	0.623257274
cg23502475	-3.53718523	0.623257274
cg01456626	-3.536193323	0.623257274
cg00151124	3.536002034	0.623257274
cg09467020	3.53537766	0.623257274
cg02072170	3.532279238	0.623257274
cg11337388	-3.532046713	0.623257274
cg03722533	-3.530464136	0.623257274
cg09831614	-3.529784205	0.623257274
cg11367539	-3.529006939	0.623257274
cg05795313	3.528588105	0.623257274
cg04180114	3.527790746	0.623257274
cg22571217	-3.526052399	0.623257274
cg05276360	3.522128563	0.623257274
cg22532234	3.521934572	0.623257274
cg03399199	-3.521692454	0.623257274
cg00634573	3.520013201	0.623257274
cg26727768	-3.51793171	0.623257274
cg07345510	-3.517838751	0.623257274
cg02118458	3.517651033	0.623257274
cg06937882	3.516531476	0.623257274
cg06038367	3.516024882	0.623257274
cg15736336	3.515547785	0.623257274
cg06554120	-3.515521365	0.623257274
cg02403883	-3.513534896	0.623257274
cg14078368	3.51299713	0.623257274
cg14963062	-3.511849989	0.623257274
cg26903996	-3.511315523	0.623257274
cg14307687	3.510803673	0.623257274
cg05554353	3.509654296	0.623257274
cg01089639	-3.508969763	0.623257274
cg06264922	3.508637423	0.623257274
cg05826626	3.508431643	0.623257274
cg13319446	3.508251071	0.623257274
cg00158081	-3.507910607	0.623257274
cg03291519	-3.507392024	0.623257274
cg09077319	3.506727181	0.623257274
cg04810660	-3.506053151	0.623257274
cg10386083	3.502266262	0.625201648
cg07353303	3.501560294	0.625201648
cg17757980	3.501231461	0.625201648
cg24579896	-3.50117115	0.625201648
cg02131870	-3.501016042	0.625201648
cg18186349	-3.497827568	0.627312982
cg21961694	3.497727649	0.627312982
cg10693773	3.497621573	0.627312982
cg04367503	3.494288691	0.633230849
cg13551510	-3.493045005	0.634223856
cg07839457	-3.490428813	0.635521787
cg06082439	3.489052035	0.635521787
cg07470570	3.488578869	0.635521787
cg17389504	3.488518639	0.635521787
cg13044136	3.487698735	0.635521787
cg18739142	-3.487595487	0.635521787
cg03641847	-3.48419077	0.635823526
cg12659159	-3.483231336	0.635823526
cg25734279	3.482840383	0.635823526
cg07914200	3.482557713	0.635823526
cg12465518	3.480405455	0.635823526
cg15626665	3.480289914	0.635823526
cg25704562	-3.479752155	0.635823526
cg02130149	-3.47964272	0.635823526
cg00303335	3.478112928	0.635823526
cg16936953	-3.477502751	0.635823526
cg08836861	-3.477202639	0.635823526
cg06047700	-3.476541243	0.635823526
cg26465310	-3.476382373	0.635823526
cg26247646	-3.476342331	0.635823526
cg07477792	-3.474058398	0.636787369
cg05308233	3.473526737	0.636787369
cg01753815	3.473290416	0.636787369
cg08926253	-3.472173745	0.636787369
cg11355217	-3.471409497	0.636787369
cg17553149	-3.47129599	0.636787369
cg06193838	-3.46897421	0.638167166
cg08692903	3.468312665	0.638167166
cg19502998	-3.467965863	0.638167166
cg01388022	-3.467661929	0.638167166
cg00139947	3.4654051	0.641359625
cg11198639	3.464805707	0.641359625
cg00513208	-3.463807032	0.641942095
cg16887422	-3.462265784	0.643706088
cg11161597	-3.461565308	0.643706088
cg04541606	3.460465446	0.644545998
cg19635533	-3.458918475	0.645169399
cg20359147	-3.457616695	0.645169399
cg17297328	3.457132304	0.645169399
cg19406040	-3.456558594	0.645169399
cg13518079	3.454847054	0.645169399
cg04435377	3.454263796	0.645169399
cg19519509	-3.453550064	0.645169399
cg16287740	-3.453488012	0.645169399
cg23336905	3.452179123	0.645169399
cg16407323	3.452101777	0.645169399
cg07698039	3.452092607	0.645169399
cg15742496	-3.450441211	0.646141659
cg14340070	3.449654577	0.646141659
cg04473280	-3.449512438	0.646141659
cg27161197	3.448618993	0.646554382
cg13995169	-3.446992927	0.647893566
cg22426397	-3.445953773	0.647893566
cg05564293	-3.445664001	0.647893566
cg16936094	-3.445193408	0.647893566
cg08439439	3.443192374	0.64955632
cg05222924	3.443077479	0.64955632
cg02769794	3.44077392	0.653396271
cg15168000	-3.435542198	0.657774465
cg23957372	-3.434014259	0.657774465
cg12978198	-3.433716289	0.657774465
cg14398243	3.433373999	0.657774465
cg09407917	-3.431510894	0.657774465
cg26561349	-3.431394333	0.657774465
cg24074913	3.431214497	0.657774465
cg26093023	3.430315213	0.657774465
cg07739257	-3.429026802	0.657774465
cg26853640	3.42892598	0.657774465
cg01201279	3.428626084	0.657774465
cg15652989	-3.425466775	0.657774465
cg12212706	3.425000083	0.657774465
cg27512082	3.421580988	0.657774465
cg01127300	-3.421567152	0.657774465
cg08498787	-3.421551307	0.657774465
cg10845380	3.421267027	0.657774465
cg26227957	3.42090783	0.657774465
cg05022378	3.420667927	0.657774465
cg00502028	-3.420265367	0.657774465
cg05613063	3.418592555	0.657774465
cg01204982	-3.417527435	0.657774465
cg13892514	-3.416545666	0.657774465
cg02586910	-3.416327928	0.657774465
cg00277397	-3.415681932	0.657774465
cg22603569	3.413498894	0.657774465
cg21610069	3.413469783	0.657774465
cg06667416	3.413186796	0.657774465
cg06753086	-3.413100134	0.657774465
cg01259871	-3.41251168	0.657774465
cg25023298	3.4118035	0.657774465
cg23822407	-3.411794143	0.657774465
cg04854342	-3.411437786	0.657774465
cg10023249	-3.409215177	0.657774465
cg11865870	-3.407143235	0.657774465
cg26925644	-3.405975576	0.657774465
cg24215525	3.40577431	0.657774465
cg24729221	-3.405351816	0.657774465
cg02316156	-3.404571345	0.657774465
cg09537107	3.404114488	0.657774465
cg06661812	3.403475583	0.657774465
cg27612665	-3.402642372	0.657774465
cg05557233	-3.402567688	0.657774465
cg19201723	-3.402561927	0.657774465
cg11774314	-3.40216326	0.657774465
cg23163837	3.402021648	0.657774465
cg07385038	-3.401803269	0.657774465
cg02005600	3.401654511	0.657774465
cg01044179	3.401537729	0.657774465
cg16649771	3.399576496	0.657774465
cg19685567	3.399209939	0.657774465
cg07688988	3.397894908	0.657774465
cg00871358	-3.397750713	0.657774465
cg21888118	-3.397396552	0.657774465
cg17101226	-3.396564423	0.657774465
cg22950904	3.396106932	0.657774465
cg25738350	-3.395195811	0.657774465
cg05410259	-3.394380271	0.657774465
cg09938674	-3.393023942	0.657774465
cg20076126	3.392199625	0.657774465
cg12506165	3.391283004	0.657774465
cg13449295	3.390188968	0.657774465
cg00453111	-3.389608924	0.657774465
cg27085904	-3.389267214	0.657774465
cg07177408	-3.388709985	0.657774465
cg11442050	-3.388077031	0.657774465
cg26312951	-3.388074196	0.657774465
cg25450196	-3.387506657	0.657774465
cg18567405	-3.387378921	0.657774465
cg19506628	3.387076817	0.657774465
cg02064158	-3.386594709	0.657774465
cg12210283	-3.385606894	0.657774465
cg02327373	-3.384908661	0.657774465
cg03066986	3.384762491	0.657774465
cg01881761	3.384520105	0.657774465
cg14488256	-3.384400636	0.657774465
cg09621603	-3.384129838	0.657774465
cg11831286	-3.38401555	0.657774465
cg12519998	-3.383713667	0.657774465
cg11320084	3.383454783	0.657774465
cg02499249	3.383263362	0.657774465
cg15442792	3.382886367	0.657774465
cg26182487	3.382481589	0.657774465
cg16334127	3.382143179	0.657774465
cg08291854	3.38149575	0.657774465
cg03467256	-3.38099512	0.657774465
cg27426707	-3.380909854	0.657774465
cg10259872	-3.380364321	0.657774465
cg13513232	3.37954187	0.657774465
cg22798121	-3.379420402	0.657774465
cg01782711	3.378212327	0.657774465
cg06867863	3.375322654	0.657774465
cg23260004	3.375286474	0.657774465
cg07471507	-3.37525054	0.657774465
cg03699843	-3.372419316	0.657774465
cg05191729	3.37059168	0.657774465
cg24041541	3.37043216	0.657774465
cg12722569	-3.370347954	0.657774465
cg05336997	3.370163275	0.657774465
cg22753661	3.370145098	0.657774465
cg04628181	3.370116764	0.657774465
cg18181703	-3.368850862	0.657774465
cg23414431	-3.368661093	0.657774465
cg01364651	3.368548974	0.657774465
cg26517140	3.368418663	0.657774465
cg12124927	-3.368229785	0.657774465
cg20521685	-3.367903868	0.657774465
cg03495059	-3.367593877	0.657774465
cg27395754	-3.366203411	0.657774465
cg02224002	3.366177358	0.657774465
cg05442715	-3.36580742	0.657774465
cg17939831	-3.364930267	0.657774465
cg07217063	3.364173452	0.657774465
cg00245850	3.364146914	0.657774465
cg23068989	3.363712534	0.657774465
cg06839111	3.363161678	0.657774465
cg12176793	3.363154622	0.657774465
cg26694990	3.360967078	0.657774465
cg03178454	-3.36069088	0.657774465
cg01172872	3.360441101	0.657774465
cg06647068	-3.35954477	0.657774465
cg00978117	-3.359402757	0.657774465
cg07355693	3.358232613	0.657774465
cg24334632	-3.357197208	0.657774465
cg01511231	3.357167019	0.657774465
cg16240137	3.356176396	0.657774465
cg20219053	3.35494248	0.657774465
cg10864794	-3.354671662	0.657774465
cg08743794	-3.354549973	0.657774465
cg05546575	3.354316096	0.657774465
cg01943851	3.353891302	0.657774465
cg00340328	3.353719508	0.657774465
cg01559770	3.353568954	0.657774465
cg05468028	-3.353527735	0.657774465
cg17836177	-3.353026463	0.657774465
cg06847168	3.352609344	0.657774465
cg20074007	-3.352520896	0.657774465
cg17955420	-3.352342987	0.657774465
cg14584616	-3.351864194	0.657774465
cg17886457	3.351777354	0.657774465
cg17055821	-3.351620499	0.657774465
cg18731327	-3.350387361	0.657774465
cg14541800	3.349193731	0.657774465
cg14864542	-3.347194472	0.657774465
cg07572563	-3.347070055	0.657774465
cg06061892	-3.346603614	0.657774465
cg03729603	3.345868947	0.657774465
cg24032156	3.345416503	0.657774465
cg01439736	-3.345360854	0.657774465
cg18500462	3.344911907	0.657774465
cg13301003	3.344726625	0.657774465
cg06034527	3.343614451	0.657774465
cg27588605	3.342630791	0.657774465
cg00576773	3.342082802	0.657774465
cg26084949	3.341371565	0.657774465
cg25005894	-3.341045534	0.657774465
cg26052200	-3.34078244	0.657774465
cg24836242	3.340258664	0.657774465
cg05850327	-3.340125947	0.657774465
cg01119700	-3.339308505	0.657774465
cg00978698	-3.339079012	0.657774465
cg06894612	-3.338950214	0.657774465
cg27509105	-3.338864354	0.657774465
cg08529882	-3.338860892	0.657774465
cg20377955	-3.338800247	0.657774465
cg01059398	-3.338679276	0.657774465
cg24242002	-3.338523431	0.657774465
cg22660033	3.338500914	0.657774465
cg09283636	-3.338229952	0.657774465
cg07254032	-3.338009652	0.657774465
cg22437221	3.337337035	0.657843096
cg14460008	-3.336975605	0.657843096
cg25006077	3.336171581	0.658559958
cg19981151	-3.335128874	0.659845504
cg26202915	-3.333843759	0.661711446
cg06623057	-3.331448495	0.666236162
cg23019286	-3.329628758	0.667346768
cg12287785	-3.329607044	0.667346768
cg02037475	-3.329491978	0.667346768
cg02220365	3.328582261	0.668338789
cg11105585	-3.327999593	0.668383407
cg05148093	3.32731592	0.668383407
cg26409855	-3.327080432	0.668383407
cg13999606	-3.325536522	0.670451033
cg07102229	3.325234664	0.670451033
cg05076221	3.324500235	0.671035915
cg26062113	-3.324001016	0.671056849
cg09424595	3.322382284	0.672661705
cg09259843	-3.32119203	0.672661705
cg00788412	3.320960255	0.672661705
cg14993439	3.320853156	0.672661705
cg20010135	-3.320359919	0.672661705
cg24689061	-3.319396637	0.672661705
cg14341315	3.318924179	0.672661705
cg09916336	3.318449103	0.672661705
cg16489259	-3.317977923	0.672661705
cg04050782	-3.317949818	0.672661705
cg21849393	3.317745939	0.672661705
cg02924298	-3.31750906	0.672661705
cg25607361	3.316671097	0.673321769
cg01940855	3.316274895	0.673321769
cg01531665	-3.314223256	0.676109788
cg03420670	3.313657437	0.676109788
cg26685294	-3.313403866	0.676109788
cg23077461	3.312867381	0.676109788
cg12682133	-3.311907137	0.676109788
cg05006384	3.311814461	0.676109788
cg03084350	3.311613104	0.676109788
cg26361553	-3.311017274	0.676109788
cg25851745	-3.310835389	0.676109788
cg14117562	-3.308662459	0.678303184
cg07020846	3.308660446	0.678303184
cg24124145	-3.307942801	0.678303184
cg21272465	-3.307410408	0.678303184
cg05316065	-3.306613034	0.678303184
cg04394267	-3.306119334	0.678303184
cg19092981	3.305462592	0.678303184
cg26278703	-3.305203878	0.678303184
cg20485874	3.304911016	0.678303184
cg25110530	3.304179891	0.678303184
cg17515347	-3.303856497	0.678303184
cg19847588	3.303207506	0.678303184
cg06157318	3.302708787	0.678303184
cg19643665	3.30191349	0.678303184
cg08647039	3.301569161	0.678303184
cg27092605	-3.301174951	0.678303184
cg24249648	-3.300868542	0.678303184
cg10640284	3.300529827	0.678303184
cg20625393	3.300513974	0.678303184
cg19239767	3.300381159	0.678303184
cg22927302	3.300159192	0.678303184
cg04646186	-3.298261477	0.681792275
cg17621241	3.296597343	0.684729199
cg20200200	3.295492827	0.686310618
cg06547490	3.294455622	0.686946052
cg10506151	3.293981395	0.686946052
cg03998636	-3.293069265	0.686946052
cg04296203	3.292940101	0.686946052
cg06182311	3.292826453	0.686946052
cg23755378	3.292363569	0.686946052
cg06903612	-3.292056355	0.686946052
cg08307039	-3.290102222	0.690297844
cg15217432	3.289253643	0.690297844
cg10142863	3.289078991	0.690297844
cg03752965	-3.288886299	0.690297844
cg06713675	-3.288338841	0.690540364
cg06801852	3.28768328	0.69104981
cg20025658	3.285904586	0.693549143
cg26479998	3.285397174	0.693549143
cg03055693	3.285326408	0.693549143
cg05154019	3.283243325	0.697590984
cg21151057	3.282745562	0.697721577
cg19619416	-3.281736897	0.697983028
cg14571284	3.281361808	0.697983028
cg02478836	-3.281308799	0.697983028
cg02252907	-3.280560984	0.69830909
cg00636675	3.28029284	0.69830909
cg13899097	3.27912417	0.699214484
cg11415753	3.279045531	0.699214484
cg24634746	3.278475939	0.699535787
cg20696143	3.277350118	0.700894747
cg18835596	3.277050019	0.700894747
cg05588271	3.276279023	0.70172145
cg09261289	3.275438781	0.702722675
cg21701379	-3.27402325	0.702790131
cg16194451	3.273956885	0.702790131
cg07573912	-3.273140883	0.702790131
cg17392573	3.272211997	0.702790131
cg07969684	3.271811527	0.702790131
cg24734254	-3.271613813	0.702790131
cg18485844	3.271015499	0.702790131
cg04893741	3.27091203	0.702790131
cg22863122	-3.270897082	0.702790131
cg19138865	-3.270630745	0.702790131
cg16888658	-3.270617052	0.702790131
cg11742202	-3.270209117	0.702790131
cg09425898	3.268962175	0.704732329
cg26583705	3.267906593	0.704732329
cg06542614	-3.267752304	0.704732329
cg05369920	3.267713372	0.704732329
cg18367578	3.267137302	0.705102876
cg07239227	3.265137365	0.707522561
cg14425843	-3.264744246	0.707522561
cg19797516	-3.264697923	0.707522561
cg14069726	-3.264463747	0.707522561
cg15102387	-3.263955814	0.707731119
cg15699524	3.262519683	0.709733187
cg12054453	-3.261397465	0.709733187
cg08028974	3.261142054	0.709733187
cg23779993	3.261105189	0.709733187
cg15744637	-3.260795736	0.709733187
cg01400671	-3.260620467	0.709733187
cg07541020	3.257550601	0.715463396
cg03036214	-3.256889759	0.715463396
cg23434126	-3.256369058	0.715463396
cg04543319	-3.255781037	0.715463396
ch.13.75704157F	-3.255717747	0.715463396
cg18269826	-3.254144941	0.715463396
cg01618923	-3.253041378	0.715463396
cg25592918	-3.252070414	0.715463396
cg07817279	3.251793646	0.715463396
cg07551879	-3.25146112	0.715463396
cg06821641	-3.251288378	0.715463396
cg08380252	-3.251222618	0.715463396
cg04788956	3.251105706	0.715463396
cg18085869	-3.250753393	0.715463396
cg22381808	3.250467386	0.715463396
cg14882291	3.248629911	0.715463396
cg18267124	3.247800567	0.715463396
cg24664351	3.24755983	0.715463396
cg04680494	-3.247447073	0.715463396
cg18573338	3.247428599	0.715463396
cg04974751	-3.247289059	0.715463396
cg12338127	3.247228294	0.715463396
cg20718727	-3.246848857	0.715463396
cg05839570	3.246032168	0.715463396
cg04913803	-3.245851273	0.715463396
cg21126020	3.245232772	0.715463396
cg19509894	-3.245036686	0.715463396
cg24847230	3.244210343	0.715463396
cg26581729	-3.243928594	0.715463396
cg06340942	3.243927622	0.715463396
cg09571369	3.243357374	0.715463396
cg14162417	-3.242954869	0.715463396
cg04873147	3.242943386	0.715463396
cg03105244	-3.241895133	0.715463396
cg04905210	3.241891432	0.715463396
cg04580443	3.241722675	0.715463396
cg17928895	-3.241584055	0.715463396
cg18116971	-3.241292522	0.715463396
cg23740758	3.241031437	0.715463396
cg22534374	-3.240858365	0.715463396
cg18363417	-3.240272784	0.715463396
cg04066400	-3.240233243	0.715463396
cg21155767	-3.24009128	0.715463396
cg26692085	-3.239197823	0.715463396
cg15985891	3.239045678	0.715463396
cg12268410	-3.237631452	0.715463396
cg17993073	-3.236661304	0.715463396
cg02044320	-3.236111717	0.715463396
cg26513988	-3.235707676	0.715463396
cg23443041	3.235216253	0.715463396
cg01888306	3.235186823	0.715463396
cg11410882	3.234901581	0.715463396
cg00163365	3.234627907	0.715463396
cg17859706	3.234524401	0.715463396
cg12416830	-3.233617577	0.715463396
cg10145436	-3.23354888	0.715463396
cg02861441	3.233173619	0.715463396
cg26043322	3.233057277	0.715463396
cg18126557	3.231752029	0.715463396
cg03579900	-3.231420417	0.715463396
cg03798942	3.230601957	0.715463396
cg16170838	-3.229326564	0.715463396
cg00501876	-3.229206917	0.715463396
cg06453906	3.228651929	0.715463396
cg01144344	3.228441695	0.715463396
cg02193513	-3.227981566	0.715463396
cg21214293	3.227669868	0.715463396
cg07397503	-3.227540888	0.715463396
cg09690326	-3.227181656	0.715463396
cg13900920	3.226777664	0.715463396
cg05839377	3.22666026	0.715463396
cg24028958	-3.226169437	0.715463396
cg07786355	-3.225706726	0.715463396
cg05479462	3.225583268	0.715463396
cg14728235	-3.224947657	0.715463396
cg05857996	3.224861073	0.715463396
cg15582335	3.224479593	0.715463396
cg23709231	-3.224479032	0.715463396
cg19250658	-3.224437408	0.715463396
cg09555360	3.223917748	0.715463396
cg10090158	-3.223817607	0.715463396
cg23833352	-3.22337338	0.715463396
cg04072337	-3.223218876	0.715463396
cg22299694	-3.223094475	0.715463396
cg15934634	-3.22305448	0.715463396
cg07252308	3.222851799	0.715463396
cg24140343	-3.22268955	0.715463396
cg06341195	3.222563238	0.715463396
cg07325820	-3.222255634	0.715463396
cg09565639	-3.222001579	0.715463396
cg15858033	-3.22178171	0.715463396
cg00953066	-3.221712934	0.715463396
cg14510359	-3.22148209	0.715463396
cg08217545	3.220863436	0.715479768
cg07694735	-3.220729211	0.715479768
cg20293609	3.219931498	0.716541875
cg13515881	3.21876012	0.717429401
cg06092244	-3.218698422	0.717429401
cg09057412	3.218461587	0.717429401
cg26187287	-3.217897818	0.71791226
cg02263932	-3.216990918	0.71903558
cg18912965	-3.216708952	0.71903558
cg16785050	3.215206095	0.720069104
cg19426413	3.215200838	0.720069104
cg06795233	3.215189409	0.720069104
cg12813231	3.214789513	0.720148467
cg13808088	3.213684281	0.721945446
cg25957300	-3.213275443	0.721945446
cg23104436	-3.212630315	0.721945446
cg25737215	3.212211782	0.721945446
cg12836643	3.212155376	0.721945446
cg19618438	3.211240413	0.721945446
cg10581754	3.210555575	0.721945446
cg09150309	-3.210494934	0.721945446
cg02601318	-3.210352629	0.721945446
cg04235223	3.20984496	0.721945446
cg21150625	-3.209419263	0.721945446
cg02178763	-3.208814227	0.721945446
cg13284045	-3.207865238	0.721945446
cg06002524	-3.207103683	0.721945446
cg25618731	-3.206271682	0.721945446
cg19642394	3.206169977	0.721945446
cg16204414	-3.206134376	0.721945446
cg20989480	3.206051238	0.721945446
cg04623172	3.205786394	0.721945446
cg06023994	3.205768616	0.721945446
cg22193385	-3.205620102	0.721945446
cg04563262	3.20561611	0.721945446
cg10204478	3.205488356	0.721945446
cg00297832	3.205362275	0.721945446
cg06292958	3.204443816	0.72335308
cg12680205	-3.203664677	0.723746082
cg25953133	3.203193206	0.723746082
cg23163200	3.202957383	0.723746082
cg17220749	3.202860233	0.723746082
cg18565355	3.201831305	0.724042376
cg19031575	3.201738826	0.724042376
cg24376537	3.201454307	0.724042376
cg04657224	3.201321583	0.724042376
cg26336955	-3.200469682	0.725294026
cg00343906	3.199050913	0.727636012
cg17405646	3.198831987	0.727636012
cg12126990	3.198240838	0.727636012
cg10783469	3.198127239	0.727636012
cg18638118	-3.197408044	0.728514101
cg22699026	3.196561856	0.728514101
cg07895149	-3.19637803	0.728514101
cg09270822	3.196308884	0.728514101
cg22621730	-3.195469451	0.728514101
cg16468905	3.195452606	0.728514101
cg15511401	3.19487636	0.728514101
cg13810556	-3.194683016	0.728514101
cg26930889	3.194622422	0.728514101
cg08360457	3.193594454	0.72951114
cg26227005	3.193489003	0.72951114
cg20872809	3.19318223	0.72951114
cg19720914	-3.19255287	0.730223002
cg01370449	3.191808031	0.730301005
cg20124336	3.191601801	0.730301005
cg26525463	-3.191412089	0.730301005
cg16434897	3.190976453	0.730301005
cg24465118	3.190789155	0.730301005
cg23936031	3.190398604	0.730415057
cg16328540	-3.189242734	0.732425429
cg18052967	3.188516976	0.732425429
cg03461851	3.188502302	0.732425429
cg25320221	-3.188087748	0.732425429
cg27257955	3.186778864	0.732425429
cg15238382	-3.186775492	0.732425429
cg20348000	3.186527773	0.732425429
cg05085169	3.186402108	0.732425429
cg02233559	-3.185255687	0.732425429
cg16246240	3.185215532	0.732425429
cg00528572	3.184932098	0.732425429
cg00685319	3.184649448	0.732425429
cg02972475	-3.184537595	0.732425429
cg16787483	3.184302978	0.732425429
cg06379214	3.183980934	0.732425429
cg15980954	3.183971716	0.732425429
cg18081104	-3.183499289	0.732425429
cg02449892	-3.183449382	0.732425429
cg01333333	-3.182613505	0.732573741
cg26727221	3.182557523	0.732573741
cg06715976	3.182376562	0.732573741
cg00856952	3.181962631	0.732767493
cg01134497	3.180842709	0.73429185
cg09519400	3.180686985	0.73429185
cg20859099	-3.179322632	0.735362732
cg22989942	3.178202578	0.735362732
cg13152070	-3.17806065	0.735362732
cg01492724	-3.177843169	0.735362732
cg25106322	3.177511458	0.735362732
cg01899542	3.177160601	0.735362732
cg02737554	3.176673827	0.735362732
cg08361180	-3.176405594	0.735362732
cg23738708	3.175493144	0.735362732
cg02900516	-3.175419276	0.735362732
cg08234927	3.175263614	0.735362732
cg20176648	3.174639995	0.735362732
cg04959196	3.174296541	0.735362732
cg03301579	3.173945443	0.735362732
cg07138101	3.173852619	0.735362732
cg16587010	-3.173305066	0.735362732
cg13791658	3.172860647	0.735362732
cg05057352	-3.172597733	0.735362732
cg21207636	-3.172388868	0.735362732
cg16928523	-3.172266604	0.735362732
cg06215691	-3.172094579	0.735362732
cg04267998	3.171963866	0.735362732
cg09734469	-3.171542944	0.735362732
cg04467093	3.170978134	0.735362732
cg19992808	3.170231548	0.735362732
cg07483650	3.170178812	0.735362732
cg00011225	3.170111924	0.735362732
cg03921416	-3.169560179	0.735362732
cg05745100	3.169558361	0.735362732
cg10196042	-3.169502624	0.735362732
cg20267078	-3.169389167	0.735362732
cg26525950	3.169180473	0.735362732
cg16434098	3.168581904	0.735362732
cg10076071	3.168453129	0.735362732
cg13835114	-3.168356881	0.735362732
cg10008387	3.167672904	0.735362732
cg09694898	3.167579707	0.735362732
cg02415057	-3.16726913	0.735362732
cg16361890	-3.167185669	0.735362732
cg23141961	3.16661221	0.735362732
cg24451858	-3.165981761	0.735362732
cg15194222	-3.165391469	0.735362732
cg01393234	-3.164948032	0.735362732
cg08122652	-3.164182308	0.735362732
cg00801068	-3.163940994	0.735362732
cg17485838	-3.163657559	0.735362732
cg04358516	3.163302278	0.735362732
cg19118519	-3.163007967	0.735362732
cg12431299	3.162808248	0.735362732
cg10737718	-3.162747059	0.735362732
cg26145507	3.162682078	0.735362732
cg16411103	3.162651934	0.735362732
cg01366698	3.162202526	0.735362732
cg19066391	3.161979704	0.735362732
cg10507156	-3.16192943	0.735362732
cg26607748	3.161830934	0.735362732
cg12743970	-3.161331344	0.735362732
cg10450421	-3.160874347	0.735362732
cg20774475	-3.160823049	0.735362732
cg05081546	-3.160302705	0.735362732
cg23956036	3.159980486	0.735362732
cg13415069	-3.159691115	0.735362732
cg22344581	-3.159388831	0.735362732
cg14311362	-3.159085586	0.735362732
cg18751637	3.158721958	0.735362732
cg15360181	3.158636423	0.735362732
cg14482712	-3.158274589	0.735362732
cg03860343	3.1581728	0.735362732
cg09638668	3.157348473	0.735981095
cg16115588	3.157300787	0.735981095
cg18872441	3.156756604	0.736564735
cg08185223	-3.156131937	0.73674679
cg17818900	-3.155831343	0.73674679
cg25668878	-3.155345245	0.73674679
cg20387815	3.155301866	0.73674679
cg15724945	3.154641902	0.73674679
cg09778734	-3.154528303	0.73674679
cg25866143	3.154323334	0.73674679
cg15095327	-3.154191181	0.73674679
cg08779207	3.152662976	0.7385222
cg12496156	3.152503263	0.7385222
cg02699167	3.152191559	0.7385222
cg05380982	-3.152016281	0.7385222
cg16293669	-3.151939991	0.7385222
cg23106864	-3.151210183	0.738959113
cg24382178	-3.150656291	0.738959113
cg09002677	3.150624976	0.738959113
cg25299011	3.150533659	0.738959113
cg11811409	-3.149779254	0.739985134
cg10709062	-3.149424679	0.739985134
cg08843756	-3.14837528	0.739985134
cg00063699	3.147627677	0.739985134
cg26387966	-3.147478799	0.739985134
cg22238304	-3.147438882	0.739985134
cg10847948	3.147377929	0.739985134
cg13625026	-3.147272154	0.739985134
cg18684041	3.147141934	0.739985134
cg07203452	-3.146896633	0.739985134
cg25163651	3.145646843	0.739985134
cg14566393	-3.145626884	0.739985134
cg25360535	-3.145529501	0.739985134
cg15990972	3.145455993	0.739985134
cg00881185	-3.145010163	0.739985134
cg18897026	3.144905885	0.739985134
cg22133161	-3.144860164	0.739985134
cg15677384	3.144536204	0.739985134
cg26406563	3.144332508	0.739985134
cg00511334	-3.143613194	0.740377823
cg09944020	-3.143566601	0.740377823
cg14762062	-3.143008827	0.740377823
cg00371593	3.142966599	0.740377823
cg14339216	3.142513341	0.740377823
cg10359931	3.14236867	0.740377823
cg21304884	3.141653479	0.740845329
cg04089901	3.141346924	0.740845329
cg21555271	-3.140497786	0.740845329
cg10622586	3.139978633	0.740845329
cg22715398	3.139674975	0.740845329
cg23867494	-3.13902465	0.740845329
cg03299329	-3.13898205	0.740845329
cg03818977	3.138926227	0.740845329
cg04974940	-3.138820777	0.740845329
cg13178597	3.138532275	0.740845329
cg20084219	-3.13844115	0.740845329
cg18159463	3.137749743	0.740845329
cg04882349	3.137674002	0.740845329
cg00613255	3.13764594	0.740845329
cg07093389	-3.137106146	0.740845329
cg15027190	-3.136881448	0.740845329
cg02025065	3.13685671	0.740845329
cg12006284	3.136818636	0.740845329
cg04128367	-3.135892269	0.741713155
cg18349281	-3.135884705	0.741713155
cg21249754	3.135549103	0.741816047
cg07972458	3.134666328	0.741818125
cg06494105	-3.134658844	0.741818125
cg21222559	3.134417776	0.741818125
cg10964555	-3.134289363	0.741818125
cg21804531	3.133816631	0.741818125
cg05138546	-3.13350337	0.741818125
cg00084432	3.133446335	0.741818125
cg14928617	-3.133198685	0.741818125
cg20518497	-3.132773142	0.742154469
cg07558761	3.132043395	0.74233339
cg11252337	3.131503155	0.74233339
cg16413675	3.131460719	0.74233339
cg00018606	3.131201927	0.74233339
cg06017364	3.130934762	0.74233339
cg21506059	3.130655565	0.74233339
cg08762819	3.130623938	0.74233339
cg02484210	-3.130371956	0.74233339
cg26200580	-3.129870499	0.742867658
cg09322573	3.129546354	0.742954342
cg15007809	3.12925559	0.742957273
cg16158807	3.128946072	0.743008287
cg11062079	3.128424163	0.743475302
cg25996001	-3.127704093	0.743475302
cg10926330	-3.127058074	0.743475302
cg12405231	3.126820035	0.743475302
cg16594502	-3.126693826	0.743475302
cg09549073	3.126682776	0.743475302
cg15031579	3.126228561	0.743475302
cg05017199	3.12589191	0.743475302
cg02600347	3.125470968	0.743475302
cg13063369	3.124867219	0.743475302
cg15624376	-3.12479481	0.743475302
cg11715903	3.124663694	0.743475302
cg24199203	3.124608461	0.743475302
cg18729086	3.124504056	0.743475302
cg09367467	-3.124452177	0.743475302
cg19800295	-3.123558093	0.745015268
cg00218406	-3.122824569	0.746151438
cg11847933	3.122534635	0.746164436
cg00029922	3.121291606	0.748372677
cg02783103	3.121095688	0.748372677
cg13523125	-3.120669966	0.748732601
cg04040884	3.120381493	0.748744289
cg22388850	3.11933489	0.749813801
cg26660157	3.118913726	0.749813801
cg14308082	3.118501205	0.749813801
cg12030298	-3.11843452	0.749813801
cg17569124	3.11836154	0.749813801
cg16611584	3.118130447	0.749813801
cg19838043	3.117808902	0.749813801
cg04400940	-3.117698793	0.749813801
cg20624429	3.116985594	0.750270179
cg21120249	-3.116809874	0.750270179
cg11034861	-3.116618211	0.750270179
cg13612989	3.116125093	0.750270179
cg10383829	3.115740979	0.750270179
cg20494878	-3.115593146	0.750270179
cg24664855	-3.11555287	0.750270179
cg06158111	3.115257159	0.750310252
cg17105139	3.114023659	0.751311807
cg27078140	-3.113824058	0.751311807
cg15381162	-3.112857533	0.751311807
cg20562102	3.112832478	0.751311807
cg10950615	3.112533187	0.751311807
cg02170478	3.111830378	0.751311807
cg25105990	-3.111557041	0.751311807
cg13602406	-3.111505791	0.751311807
cg25141894	-3.111329855	0.751311807
cg07400057	-3.111302205	0.751311807
cg03388786	-3.111154473	0.751311807
cg13434312	-3.110437922	0.751311807
cg02770887	-3.11041854	0.751311807
cg24997989	3.109553343	0.751311807
ch.15.1632650F	3.109106293	0.751311807
cg17873708	3.108777165	0.751311807
cg09885622	-3.108691632	0.751311807
cg26028628	-3.108680241	0.751311807
cg16215259	-3.108529457	0.751311807
cg05708167	-3.108411764	0.751311807
cg00594228	-3.107986204	0.751311807
cg09384183	3.107411021	0.751311807
cg08932320	3.10684289	0.751311807
cg26541003	-3.106451084	0.751311807
cg11153529	-3.106316816	0.751311807
cg20320624	3.106207837	0.751311807
cg17009433	-3.106199446	0.751311807
cg26570448	-3.105523064	0.751311807
cg14349078	3.105077239	0.751311807
cg20134394	3.104815188	0.751311807
cg12724827	-3.104008801	0.751311807
cg07910529	-3.1039185	0.751311807
cg14498745	3.10383651	0.751311807
cg19912559	-3.10362801	0.751311807
cg06752482	3.10357658	0.751311807
cg00303745	-3.103045956	0.751311807
cg03356026	-3.102793289	0.751311807
cg26986937	-3.102788523	0.751311807
cg15290779	3.102406724	0.751311807
cg09144905	-3.102274545	0.751311807
cg15428620	-3.102236219	0.751311807
cg04986015	-3.102067867	0.751311807
cg19286774	3.101125162	0.751311807
cg07572341	3.100989915	0.751311807
cg04767500	3.100881957	0.751311807
cg26358286	-3.100830794	0.751311807
cg22944062	3.099347878	0.751311807
cg17077180	3.099186863	0.751311807
cg17308417	-3.099154488	0.751311807
cg10508852	-3.099071446	0.751311807
cg20676580	3.099003512	0.751311807
cg21028981	-3.098874534	0.751311807
cg06082920	3.098805457	0.751311807
cg12059866	3.098695819	0.751311807
cg23131993	-3.098435422	0.751311807
cg01514490	3.097737493	0.751311807
cg04904784	-3.097627408	0.751311807
cg23566793	3.096639731	0.751311807
cg04630334	-3.096593035	0.751311807
cg07795888	3.096353453	0.751311807
cg01475503	3.096307258	0.751311807
cg24321688	3.096280892	0.751311807
cg22148827	-3.096063557	0.751311807
cg15918685	3.096013678	0.751311807
cg24136340	3.095694535	0.751311807
cg21994045	3.095566212	0.751311807
cg13261623	3.095475001	0.751311807
cg16533510	3.095452101	0.751311807
cg00988129	3.095278583	0.751311807
cg08789022	3.095267951	0.751311807
cg01732875	3.094758368	0.751311807
cg10472711	-3.094702461	0.751311807
cg11331445	3.094172782	0.751311807
cg04206797	3.093858645	0.751311807
cg18844210	-3.093833597	0.751311807
cg26088753	-3.093284294	0.751311807
cg11350158	-3.092972368	0.751311807
cg15556599	3.092878491	0.751311807
cg07449730	3.092737629	0.751311807
cg26503877	-3.092730846	0.751311807
cg08067721	3.092673246	0.751311807
cg26127679	-3.09259323	0.751311807
cg15094236	3.092434776	0.751311807
cg03897607	3.091918732	0.751429791
cg11468148	-3.091800069	0.751429791
cg01905102	3.091358844	0.751429791
cg26363598	-3.090582403	0.751429791
cg13781408	-3.090578883	0.751429791
cg14482569	-3.090142854	0.751429791
cg02352339	-3.089993277	0.751429791
cg25144930	3.08936306	0.751429791
cg11106117	3.089297284	0.751429791
cg18405786	-3.088964544	0.751429791
cg15503752	3.088734462	0.751429791
cg09595020	3.088284146	0.751429791
cg12469361	3.088059669	0.751429791
cg26412543	3.088030101	0.751429791
cg05013483	-3.087996791	0.751429791
cg24913355	-3.087146584	0.751429791
cg15575914	3.086957145	0.751429791
cg17635294	-3.086254792	0.751429791
cg25763426	-3.085825809	0.751429791
cg20410173	-3.085182539	0.751429791
cg19982668	-3.084812133	0.751429791
cg09372272	-3.084523424	0.751429791
cg11872672	3.084508255	0.751429791
cg13621378	-3.084381639	0.751429791
cg26836793	3.084293027	0.751429791
cg01243823	-3.08427121	0.751429791
cg27300028	3.084101291	0.751429791
cg10711775	3.083941544	0.751429791
cg08751997	-3.083698742	0.751429791
cg20703003	-3.083201283	0.751429791
cg12522311	-3.08312858	0.751429791
cg04432617	-3.08309626	0.751429791
cg08312330	3.082966515	0.751429791
cg18335796	-3.082704136	0.751429791
cg12365907	3.082573768	0.751429791
cg10133500	-3.08251381	0.751429791
cg11688553	3.082406914	0.751429791
cg06941009	3.082180191	0.751429791
cg13452588	3.081965709	0.751429791
cg14956201	3.080693942	0.751429791
cg10342553	3.080549586	0.751429791
cg16854052	3.080530145	0.751429791
cg10794799	3.080193868	0.751429791
cg01833044	-3.080085852	0.751429791
cg23472171	3.079685037	0.751429791
cg09055507	3.079608561	0.751429791
cg08186935	3.079607156	0.751429791
cg02430385	3.079331348	0.751429791
cg09137135	-3.078715706	0.751429791
cg11333576	3.078395538	0.751429791
cg21206277	3.078245236	0.751429791
cg10141271	-3.078186463	0.751429791
cg17115147	-3.077663306	0.751429791
cg19307406	3.077382393	0.751429791
cg12982322	3.077294491	0.751429791
cg07852840	3.077250474	0.751429791
cg14347219	3.077169333	0.751429791
cg15138236	-3.077157241	0.751429791
cg07215298	3.076977182	0.751429791
cg08761535	-3.07692798	0.751429791
cg11142617	-3.076843094	0.751429791
cg08346494	-3.075930222	0.752748395
cg02229095	3.075657851	0.752748395
cg15574442	3.075560284	0.752748395
cg02588309	-3.07510702	0.752748395
cg11087911	-3.074899757	0.752748395
cg20952768	3.073994256	0.752748395
cg04945652	3.073976917	0.752748395
cg19815818	-3.07371137	0.752748395
cg04342483	-3.073193624	0.752748395
cg16245054	-3.07307566	0.752748395
cg08464860	-3.072974146	0.752748395
cg14031365	3.07296172	0.752748395
cg07767789	3.072854589	0.752748395
cg20775254	-3.072839092	0.752748395
cg26096845	3.072608703	0.752748395
cg15708776	3.071606877	0.753297885
cg17355042	-3.070747037	0.753297885
cg15264752	-3.070363857	0.753297885
cg06956652	-3.070144325	0.753297885
cg08703718	3.070104339	0.753297885
cg11985480	3.069975998	0.753297885
cg14709253	3.069928255	0.753297885
cg27035708	-3.069494392	0.753297885
cg07320595	3.06918966	0.753297885
cg12502079	-3.069063115	0.753297885
cg14569352	3.068894427	0.753297885
cg16233920	-3.068886286	0.753297885
cg13665684	-3.068234438	0.753297885
cg01607321	3.067808117	0.753297885
cg08983097	-3.067653404	0.753297885
cg14313184	-3.067374172	0.753297885
cg00669044	3.067291254	0.753297885
cg10785153	-3.066985672	0.753297885
cg01374398	-3.066901969	0.753297885
cg09893576	3.066391395	0.753297885
cg23435118	3.066298853	0.753297885
cg02030187	3.066207271	0.753297885
cg22660904	3.066151088	0.753297885
cg24098603	3.065754919	0.753297885
cg02387583	3.06542607	0.753297885
cg20911180	-3.064716721	0.753297885
cg18229107	-3.064201377	0.753297885
cg11936410	-3.063664734	0.753297885
cg20373761	3.063455352	0.753297885
cg10517312	3.063448315	0.753297885
cg12205555	3.063349372	0.753297885
cg14680921	-3.063126708	0.753297885
cg04546181	3.063072956	0.753297885
cg20141108	3.062851361	0.753297885
cg07304536	3.06265649	0.753297885
cg11425280	-3.062610219	0.753297885
cg06395634	-3.062501099	0.753297885
cg23406642	-3.062283111	0.753297885
cg18148620	3.062251461	0.753297885
cg13465515	-3.06185577	0.753297885
cg11857794	3.060868299	0.753297885
cg27586455	-3.060696937	0.753297885
cg19950079	-3.060386442	0.753297885
cg25307665	3.060240186	0.753297885
cg05992301	3.060217518	0.753297885
cg06801384	-3.059304481	0.753297885
cg17999358	-3.05879966	0.753297885
cg15386434	3.058102328	0.753297885
cg25300386	-3.057838743	0.753297885
cg01973410	-3.05771561	0.753297885
cg19321730	3.0576354	0.753297885
cg06469570	-3.057439722	0.753297885
cg01741750	3.05703311	0.753297885
cg13088568	-3.056788601	0.753297885
cg21324884	3.056745094	0.753297885
cg27058018	-3.056723461	0.753297885
cg12114584	3.056652018	0.753297885
cg26566283	-3.055435814	0.753297885
cg24067803	3.055313511	0.753297885
cg24200083	3.055227123	0.753297885
cg13986840	-3.055158791	0.753297885
cg09835486	-3.055148405	0.753297885
cg17639290	3.055093414	0.753297885
cg26470101	-3.054135285	0.753297885
cg05647891	3.053984563	0.753297885
cg15805567	3.053702193	0.753297885
cg09941884	3.05356357	0.753297885
cg20491406	3.053372538	0.753297885
cg17492152	-3.05284972	0.753297885
cg14251267	3.052773656	0.753297885
cg22548438	-3.052644268	0.753297885
cg18200326	-3.052191405	0.753297885
cg07505629	3.052035663	0.753297885
cg20317148	-3.051051863	0.753297885
cg18316386	-3.051005117	0.753297885
cg05907237	3.05082397	0.753297885
cg00605240	-3.050793089	0.753297885
cg05058121	-3.050698572	0.753297885
cg26080567	3.050259503	0.753297885
cg12899065	3.049858938	0.753297885
cg24221992	3.049701228	0.753297885
cg06466582	3.049543747	0.753297885
cg03605761	3.04941518	0.753297885
cg17907003	-3.049173052	0.753297885
cg00280177	3.048946958	0.753297885
cg09412310	-3.048720493	0.753297885
cg21961202	-3.048698951	0.753297885
cg07601320	3.048596464	0.753297885
cg18942579	-3.04828807	0.753297885
cg07697321	3.047907423	0.753297885
cg27156980	-3.047327454	0.753297885
cg23157239	3.047090281	0.753297885
cg20842915	-3.046894882	0.753297885
cg15742468	3.046815762	0.753297885
cg10888644	-3.046717562	0.753297885
cg10002850	3.046662153	0.753297885
cg08638632	3.046661735	0.753297885
cg19055178	-3.046658507	0.753297885
cg14971941	-3.046308825	0.753297885
cg02234314	-3.046095855	0.753297885
cg23296922	3.045890141	0.753297885
cg05478809	3.045826315	0.753297885
cg23214285	-3.045751013	0.753297885
cg01021385	3.045144146	0.753297885
cg21913319	3.044135483	0.753297885
cg09175734	-3.043722995	0.753297885
cg02133557	3.04367646	0.753297885
cg20039073	3.043647255	0.753297885
cg04329136	3.043483497	0.753297885
cg18566672	-3.043345125	0.753297885
cg25089494	-3.043184034	0.753297885
cg22120017	3.042794548	0.753297885
cg05726109	3.042342554	0.753297885
cg04647094	3.042331648	0.753297885
cg25917723	-3.042233101	0.753297885
cg04724190	-3.041458491	0.753297885
cg12336877	-3.041261753	0.753297885
cg05784386	3.041093988	0.753297885
cg22930808	-3.041064481	0.753297885
cg02167203	-3.04082338	0.753297885
cg18828883	-3.040648516	0.753297885
cg23439966	-3.040436153	0.753297885
cg01615271	3.040153759	0.753297885
cg21460403	3.039914134	0.753297885
cg22175811	3.03967359	0.753297885
cg02050917	3.038755545	0.753297885
cg04011173	-3.03855277	0.753297885
cg18267374	3.038545477	0.753297885
cg27646848	3.038524572	0.753297885
cg16375358	-3.038095723	0.753297885
cg20685674	-3.038076925	0.753297885
cg07290273	-3.038048935	0.753297885
cg03508928	-3.038028512	0.753297885
cg23691410	3.03781583	0.753297885
cg03038262	-3.037768546	0.753297885
cg25895961	-3.037684913	0.753297885
cg02003183	3.037386102	0.753297885
cg07867665	-3.037347476	0.753297885
cg17724147	3.036666867	0.753297885
cg16293838	3.036177073	0.753297885
cg09849319	3.036036004	0.753297885
cg25376310	-3.035982923	0.753297885
cg16144562	3.035479066	0.753297885
cg13391935	-3.035268095	0.753297885
cg04640677	-3.035122734	0.753297885
cg09548893	3.034926366	0.753297885
cg19500275	-3.034730942	0.753297885
cg04027411	3.034727592	0.753297885
cg06271387	-3.034551322	0.753297885
cg05918193	-3.034316073	0.753297885
cg16050959	-3.034297781	0.753297885
cg18125510	-3.034241435	0.753297885
cg20394595	-3.03390029	0.753297885
cg19893717	-3.033872971	0.753297885
cg05260469	3.033632012	0.753297885
cg23878206	-3.033284396	0.753297885
cg14804531	-3.032621832	0.753297885
cg04895975	3.032496982	0.753297885
cg06046317	-3.032402282	0.753297885
cg01877700	3.032340362	0.753297885
cg09782034	-3.03234021	0.753297885
cg20637919	-3.031905452	0.753297885
cg22139271	3.031420192	0.753297885
cg26096752	-3.031317081	0.753297885
cg22174337	-3.03111471	0.753297885
cg26572488	3.030851448	0.753297885
cg18694936	3.03054542	0.753297885
cg15443907	3.030457274	0.753297885
cg23425762	3.030396898	0.753297885
cg18989224	-3.030375681	0.753297885
cg18102697	-3.030053206	0.753297885
cg25834275	-3.029521914	0.753297885
cg09959150	3.029248081	0.753297885
cg10930901	3.02892405	0.753297885
cg04952609	-3.028615012	0.753297885
cg23336241	3.028485009	0.753297885
cg19144013	-3.028022314	0.753297885
cg00580652	3.028002646	0.753297885
cg21029612	3.027882898	0.753297885
cg13709639	-3.027740365	0.753297885
cg05008344	3.027647202	0.753297885
cg11941633	-3.027065351	0.753297885
cg10631947	3.026930598	0.753297885
cg13007763	-3.026930231	0.753297885
cg01077085	-3.026766067	0.753297885
cg11299683	-3.026737657	0.753297885
cg26332285	3.025961436	0.753297885
cg19705386	3.025932437	0.753297885
cg00386456	-3.025848058	0.753297885
cg09102409	3.025249019	0.753297885
cg04363623	-3.025176391	0.753297885
cg09087727	-3.025066261	0.753297885
cg22506801	-3.02467177	0.753297885
cg25591996	-3.024608791	0.753297885
cg02984614	3.024601813	0.753297885
cg11807188	-3.024561392	0.753297885
cg10297211	-3.02439654	0.753297885
cg23264429	-3.02431865	0.753297885
cg06323912	3.024159166	0.753297885
cg23168483	3.023879982	0.753297885
cg04125800	-3.023820613	0.753297885
cg17642426	3.023370486	0.753297885
cg17215061	3.023298227	0.753297885
cg25140795	3.023177171	0.753297885
cg21644316	3.023103224	0.753297885
cg08473324	3.023089199	0.753297885
cg26385172	3.022631573	0.753297885
cg27490404	3.022548985	0.753297885
cg10585941	-3.02240135	0.753297885
cg07573727	3.022348174	0.753297885
cg26843783	-3.022185727	0.753297885
cg02530753	3.022138753	0.753297885
cg07629094	-3.022123619	0.753297885
ch.13.85057763F	-3.021877485	0.753297885
cg26205859	3.021635685	0.753297885
cg17088014	-3.021395917	0.753297885
cg17549121	3.021249051	0.753297885
cg01835384	3.021086381	0.753297885
cg04886157	-3.021085138	0.753297885
cg09770475	3.020949784	0.753297885
cg19844326	3.02089981	0.753297885
cg09557991	-3.020568635	0.753297885
cg05305327	3.0205397	0.753297885
cg06719042	-3.020497866	0.753297885
cg13490244	-3.020344638	0.753297885
cg02002494	-3.0202821	0.753297885
cg11374732	-3.020053294	0.753297885
cg17182270	3.020044506	0.753297885
cg15477139	-3.019961084	0.753297885
cg13365524	3.019491748	0.753297885
cg08404221	3.019181677	0.753297885
cg07419975	-3.018864618	0.753297885
cg17367194	-3.018481219	0.753297885
cg09115216	3.018213119	0.753297885
cg04979384	-3.01801703	0.753297885
cg02480522	3.017994019	0.753297885
cg21830122	-3.017982798	0.753297885
cg22794378	-3.017927498	0.753297885
cg07805480	3.017635948	0.753297885
cg13876135	3.01742473	0.753297885
cg15224291	3.016721771	0.753297885
cg08569786	-3.016433565	0.753297885
cg24036791	3.015841205	0.753297885
cg05032264	3.015653829	0.753297885
cg12848220	-3.015426433	0.753297885
cg08197751	-3.015280545	0.753297885
cg09837169	-3.015219608	0.753297885
cg12502031	3.014890144	0.753297885
cg13554575	-3.014518123	0.753297885
cg08487455	-3.01411936	0.753297885
cg26210003	3.014044573	0.753297885
cg19396872	-3.013861534	0.753297885
cg12912981	-3.013731722	0.753297885
cg24185443	-3.013674725	0.753297885
cg23032229	-3.013478745	0.753297885
cg14386061	3.012857603	0.753297885
cg00694258	3.012800766	0.753297885
cg04511728	-3.012744681	0.753297885
cg26968498	-3.012305238	0.753297885
cg12997579	3.012152195	0.753297885
cg07705835	-3.012050397	0.753297885
cg13469311	-3.011850285	0.753297885
cg09603710	3.011818123	0.753297885
cg18671037	-3.011729951	0.753297885
cg06489159	-3.011476784	0.753297885
cg13459487	-3.011466738	0.753297885
cg12829597	-3.010721426	0.753297885
cg13269522	-3.010694185	0.753297885
cg23931027	-3.010669128	0.753297885
cg05411165	-3.010567074	0.753297885
cg10588135	-3.01042957	0.753297885
cg09253696	-3.010392872	0.753297885
cg25962210	3.010179391	0.753297885
cg13645651	-3.010164373	0.753297885
cg12437658	-3.009967547	0.753297885
cg02069721	3.009805894	0.753297885
cg12544191	3.009571316	0.753297885
cg08808367	3.009439505	0.753297885
cg01837113	-3.009430335	0.753297885
cg15262928	3.009151315	0.753297885
cg18252964	3.009070299	0.753297885
cg17063452	3.008822208	0.753297885
cg22433276	-3.008710255	0.753297885
cg23357130	-3.008698307	0.753297885
cg25986360	3.008692172	0.753297885
cg01845583	3.008032961	0.753297885
cg13853141	-3.008003104	0.753297885
cg22628873	-3.007698729	0.753297885
cg27196842	3.007638594	0.753297885
cg03925411	-3.0075208	0.753297885
cg18010348	-3.007490567	0.753297885
cg24690303	-3.007355721	0.753297885
cg12549906	-3.007224598	0.753297885
cg03897156	-3.006559115	0.753505706
cg09896057	-3.006499153	0.753505706
cg27563529	-3.006171932	0.753505706
cg22393371	-3.005909294	0.753505706
cg10697882	-3.005896932	0.753505706
cg08941850	-3.005872074	0.753505706
cg01345315	3.005502985	0.753505706
cg10207662	3.005359596	0.753505706
cg15162922	3.005148371	0.753505706
cg21493505	3.004639801	0.753505706
cg13839849	3.004523656	0.753505706
cg18663886	-3.004501389	0.753505706
cg03523676	3.004495509	0.753505706
cg24137427	3.004033885	0.753505706
cg27447753	3.003745623	0.753505706
cg24717024	3.003624481	0.753505706
cg05853788	-3.003203712	0.753505706
cg19255477	3.003146903	0.753505706
cg10456541	-3.002639982	0.753505706
cg25192855	3.002307112	0.753505706
cg08889551	-3.002009933	0.753505706
cg02216057	-3.001671375	0.753505706
cg17165759	-3.001600145	0.753505706
cg07936585	-3.001451661	0.753505706
cg20573360	3.001413409	0.753505706
cg23010048	3.001044648	0.753505706
cg16851127	-3.000863249	0.753505706
cg03617850	3.000352979	0.753505706
cg19702343	-2.999701674	0.753505706
cg24107872	-2.999487005	0.753505706
cg01576142	2.999485397	0.753505706
cg20318096	2.999418816	0.753505706
cg25799994	-2.999029761	0.753505706
cg17730402	-2.998976943	0.753505706
cg16344234	-2.998855198	0.753505706
cg01257799	-2.998804576	0.753505706
cg22110888	2.998719913	0.753505706
cg08512365	-2.998653103	0.753505706
cg21196628	2.998272273	0.753505706
cg19209799	-2.99804581	0.753505706
cg27560796	2.997711482	0.753505706
cg16419354	2.997537431	0.753505706
cg15483381	-2.99731619	0.753505706
cg10180092	-2.997303114	0.753505706
cg26677478	-2.997150522	0.753505706
cg00323448	2.996801432	0.753505706
cg24683414	2.996566573	0.753505706
cg01664325	2.996300633	0.753505706
cg05506446	2.996295288	0.753505706
cg14459059	2.995825548	0.753505706
cg09844094	2.995444829	0.753505706
cg09437135	-2.995094486	0.753505706
cg05740071	-2.99508529	0.753505706
cg09723184	-2.995059695	0.753505706
cg04395153	2.995024772	0.753505706
cg19694978	-2.995019753	0.753505706
cg23151421	-2.994707862	0.753505706
cg19991512	-2.993620134	0.753505706
cg16874669	2.99352645	0.753505706
cg03320521	-2.993518985	0.753505706
cg04619644	-2.993338448	0.753505706
cg04257105	2.993278422	0.753505706
cg12619204	-2.993160477	0.753505706
cg05428946	-2.992835146	0.753505706
cg08490173	2.992503752	0.753505706
cg12995645	-2.992484019	0.753505706
cg09128529	2.992331273	0.753505706
cg14024823	-2.991796407	0.753505706
cg22078459	-2.991708065	0.753505706
cg17540575	-2.991410402	0.753505706
cg19414980	-2.991154336	0.753505706
cg20176220	-2.991059936	0.753505706
cg18109320	2.991042936	0.753505706
cg17846127	2.99073022	0.753505706
cg04036070	-2.989857745	0.753505706
cg02307288	2.989676812	0.753505706
cg09208010	-2.989605659	0.753505706
cg24177219	2.989450273	0.753505706
cg14145049	-2.989315519	0.753505706
cg10111352	-2.989302302	0.753505706
cg18827107	-2.988892915	0.753505706
cg10247383	-2.988872939	0.753505706
cg14031491	-2.988853517	0.753505706
cg15314946	-2.988718667	0.753505706
cg25564800	-2.988108535	0.753505706
cg26152485	2.988051558	0.753505706
cg17469969	2.987789589	0.753505706
cg15381130	2.987734165	0.753505706
cg17867889	-2.987665786	0.753505706
cg17461003	2.987388331	0.753505706
cg26919014	-2.987376123	0.753505706
cg16081096	-2.987226396	0.753505706
cg12912690	2.986794925	0.753505706
cg24028122	2.986764298	0.753505706
cg05256304	2.986523354	0.753505706
cg05734400	-2.986497607	0.753505706
cg25730281	-2.986401517	0.753505706
cg06718369	-2.986331056	0.753505706
cg11057260	2.986251293	0.753505706
cg01727105	2.986213014	0.753505706
cg01573859	-2.986029639	0.753505706
cg11625933	2.985901713	0.753505706
cg23342718	-2.985870734	0.753505706
cg22876659	2.985729572	0.753505706
cg03295083	2.985716947	0.753505706
cg06971720	-2.985654173	0.753505706
cg04362002	-2.985589808	0.753505706
cg15371509	2.985511675	0.753505706
cg13924510	2.985484153	0.753505706
cg01105494	2.985291104	0.753505706
cg00831358	2.98513558	0.753505706
cg03202732	2.984744705	0.753505706
cg14560670	2.984703586	0.753505706
cg13580286	-2.98466907	0.753505706
cg13707894	-2.984468139	0.753505706
cg11064558	-2.984042587	0.753505706
cg12743418	-2.984024983	0.753505706
cg00241274	-2.984020473	0.753505706
cg04489338	-2.983538969	0.753505706
cg24524285	2.983435379	0.753505706
cg01932827	-2.983095521	0.753505706
cg11230363	2.983064121	0.753505706
cg19513004	-2.982936186	0.753505706
cg13616190	2.98293434	0.753505706
cg26710858	-2.982601955	0.753505706
cg19109130	2.982360238	0.753505706
cg24899571	2.982309187	0.753505706
cg24995674	2.982122441	0.753505706
cg14225090	2.982069509	0.753505706
cg10318121	-2.981572649	0.754211247
cg09142942	-2.981302693	0.754211247
cg25195334	2.981221667	0.754211247
cg05495005	2.98079253	0.754808075
cg09800748	2.980415703	0.755001452
cg23521507	2.980340568	0.755001452
cg25924602	-2.979629271	0.755864611
cg00154119	2.979486698	0.755864611
cg00466898	-2.979431036	0.755864611
cg23654174	-2.978894878	0.756505056
cg05592292	2.978799007	0.756505056
cg12126038	-2.978413023	0.75658327
cg05666658	-2.978002967	0.75658327
cg20618441	2.977766676	0.75658327
cg19558628	2.977761682	0.75658327
cg07506599	2.977690419	0.75658327
cg15353821	2.977652177	0.75658327
cg05215011	2.976537923	0.758060111
cg08205396	2.976290117	0.758060111
cg12719030	2.976182761	0.758060111
cg27636047	2.975684027	0.758060111
cg11923320	2.975589338	0.758060111
cg26021273	2.97556313	0.758060111
cg14692854	-2.97550706	0.758060111
cg25235205	2.975396226	0.758060111
cg22400959	2.975388271	0.758060111
cg13632752	-2.975187562	0.758099891
cg25369025	-2.974895721	0.758255098
cg06775939	-2.974443189	0.758255098
cg06139513	2.974365621	0.758255098
cg12161971	2.974021316	0.758255098
cg02583883	-2.973995324	0.758255098
cg08100069	-2.973949768	0.758255098
cg06073302	-2.973715477	0.758255098
cg20486651	2.973103073	0.758255098
cg25926572	2.973098394	0.758255098
cg19988367	-2.972986918	0.758255098
cg05186188	2.972842813	0.758255098
cg10330248	-2.972767745	0.758255098
cg08370781	-2.972733924	0.758255098
cg18935937	-2.971969402	0.759053633
cg25054580	2.971858889	0.759053633
cg01324548	2.971639802	0.759053633
cg00642798	-2.971608893	0.759053633
cg00121634	2.971473293	0.759053633
cg04914105	-2.971312953	0.759053633
cg07145598	2.970537143	0.760117359
cg01603095	2.970343562	0.760117359
cg06456258	-2.970335229	0.760117359
cg22806002	-2.97012393	0.760188982
cg04974584	-2.968676567	0.763325436
cg13557631	2.96831901	0.763761026
cg03390636	2.968018775	0.763875247
cg10182418	2.967832461	0.763875247
cg18404513	2.967282158	0.763875247
cg03285902	2.967223218	0.763875247
cg07035298	-2.967146557	0.763875247
cg22990388	2.967015846	0.763875247
cg21294096	-2.96681017	0.763875247
cg14065697	2.966727162	0.763875247
cg06814287	-2.966607345	0.763875247
cg12485685	2.966141927	0.763875247
cg07822775	2.966069549	0.763875247
cg12187394	2.965972247	0.763875247
cg18368599	-2.965771723	0.763875247
cg25551081	-2.965513185	0.763875247
cg16464735	2.965408748	0.763875247
cg20425130	-2.965370593	0.763875247
cg24252695	-2.965120836	0.764047052
cg21702497	-2.964865146	0.764168751
cg03500398	-2.964414993	0.764168751
ch.17.1150167F	-2.964335392	0.764168751
cg07034276	2.964314871	0.764168751
cg24919972	2.963796439	0.764168751
cg07802710	2.963760682	0.764168751
cg09867667	-2.963758921	0.764168751
cg05552874	-2.96363065	0.764168751
cg02124446	-2.962825088	0.765724103
cg07333510	2.962198758	0.766019379
cg04560979	2.962069238	0.766019379
cg22807822	-2.961990143	0.766019379
cg21521518	-2.96187195	0.766019379
cg07178066	2.961711586	0.766019379
cg08636922	2.961528935	0.766019379
cg19333883	2.961450793	0.766019379
cg18625409	2.961236656	0.766106802
cg09791324	-2.960562133	0.766676344
cg02712546	2.960537798	0.766676344
cg16134139	-2.960372206	0.766676344
cg06178085	2.960058529	0.766676344
cg22971594	-2.959857443	0.766676344
cg04334979	2.959832357	0.766676344
cg19254235	-2.959727394	0.766676344
cg12032648	-2.959467923	0.766676344
cg15724534	2.959400983	0.766676344
cg13913907	2.959093772	0.766997731
cg18154784	-2.95853837	0.767457756
cg11897120	2.958223913	0.767457756
cg23525051	-2.958163315	0.767457756
cg23672425	2.956789508	0.767457756
cg04179706	-2.956786945	0.767457756
cg07772791	2.956680611	0.767457756
cg09658497	-2.956653702	0.767457756
cg09529592	-2.956582143	0.767457756
cg09949816	-2.956288553	0.767457756
cg14658948	-2.956051209	0.767457756
cg16548911	-2.955964777	0.767457756
cg15938289	2.95593935	0.767457756
cg22278056	-2.955808143	0.767457756
cg03428503	2.955804347	0.767457756
cg08004131	2.955686322	0.767457756
cg09275667	-2.955553543	0.767457756
cg14299483	2.955434192	0.767457756
cg19908591	2.955311747	0.767457756
cg14183712	2.955125035	0.767457756
cg25181170	-2.955059085	0.767457756
cg02396116	-2.955053322	0.767457756
cg03823305	-2.954822052	0.767457756
cg01323926	-2.954496757	0.767457756
cg05682333	2.953943095	0.767457756
cg16584328	2.953866883	0.767457756
cg09747827	-2.953845906	0.767457756
cg19158124	2.953790029	0.767457756
cg12560479	2.953767458	0.767457756
cg20696698	-2.953334899	0.767457756
cg25588387	2.953313277	0.767457756
cg25806370	-2.953113086	0.767457756
cg23199797	2.953011496	0.767457756
cg04238548	-2.952940673	0.767457756
cg08636191	-2.952909457	0.767457756
cg12695797	2.952329439	0.768465568
cg23210938	2.952062355	0.768564634
cg03995900	-2.95194015	0.768564634
cg23598254	-2.951606295	0.76888396
cg25585129	-2.951383451	0.76888396
cg20576590	-2.951253399	0.76888396
cg20021506	-2.951080349	0.76888396
cg14396035	2.9509397	0.76888396
cg04274978	2.950581057	0.769343279
cg02898904	-2.950388649	0.769388909
cg21707996	-2.949851698	0.770293295
cg19523036	2.949483536	0.770557856
cg03167389	2.94937152	0.770557856
cg26336087	2.949138273	0.770557856
cg15264991	2.949042488	0.770557856
cg18023640	-2.948764651	0.770557856
cg22778903	-2.948421281	0.770557856
cg00516515	2.948238014	0.770557856
cg14427590	2.948226928	0.770557856
cg23426231	-2.948021088	0.770557856
cg27544046	-2.94792188	0.770557856
cg14909842	2.947686005	0.770557856
cg19913559	-2.947491735	0.770557856
cg01220033	-2.947234686	0.770557856
cg26838023	-2.947184292	0.770557856
cg27538954	-2.947024289	0.770557856
ch.3.183336F	2.946973333	0.770557856
cg14730223	2.9463882	0.770726547
cg08208133	2.946285656	0.770726547
cg19650920	-2.945787952	0.770726547
cg13999143	-2.945487984	0.770726547
cg11851915	2.945399581	0.770726547
cg25592513	2.9451964	0.770726547
cg09248613	-2.945012153	0.770726547
cg14298244	2.944938872	0.770726547
cg25882056	-2.94477843	0.770726547
cg04270489	2.944751047	0.770726547
cg27100140	-2.944582226	0.770726547
cg21838013	2.944555984	0.770726547
cg09692129	-2.944523103	0.770726547
cg00817464	2.944375777	0.770726547
cg26104932	2.943748251	0.770726547
cg19955284	2.943558649	0.770726547
cg19886405	-2.943547965	0.770726547
cg08508074	2.943386326	0.770726547
cg17821750	-2.943355413	0.770726547
cg09610569	-2.943339429	0.770726547
cg16409235	-2.943301011	0.770726547
cg18026820	2.942853141	0.771265166
cg17772163	2.942743416	0.771265166
cg08317738	2.942536689	0.771355321
cg11184109	-2.941862257	0.772509535
cg10529812	-2.941495855	0.772509535
cg17274400	-2.941449399	0.772509535
cg20516262	-2.941392308	0.772509535
cg14729961	-2.941069886	0.772768237
cg14167748	-2.940948405	0.772768237
cg00042208	-2.940643467	0.773104993
cg05322273	2.940378617	0.773246529
cg18580117	-2.940018487	0.773246529
ch.12.26197F	2.93991243	0.773246529
cg09514431	-2.939907686	0.773246529
cg12235469	-2.939530991	0.773563404
cg00578530	-2.939193655	0.773563404
cg07628404	2.939020891	0.773563404
cg05381290	2.938788166	0.773563404
cg08534327	-2.938683716	0.773563404
cg16711096	-2.938544982	0.773563404
cg10006721	2.938345516	0.773563404
cg10103442	-2.938015158	0.773563404
cg20384683	2.937794766	0.773563404
cg23033158	-2.937781761	0.773563404
cg24743229	-2.937414222	0.773563404
cg18908524	2.937392657	0.773563404
cg10193817	-2.937141811	0.773563404
cg16603784	2.937054433	0.773563404
cg11704212	-2.937008409	0.773563404
cg04525384	-2.936867116	0.773563404
cg26248646	-2.936819449	0.773563404
cg00569244	2.936718049	0.773563404
cg23101649	-2.936371224	0.773563404
cg07982208	2.936305401	0.773563404
cg03717503	2.935713129	0.773563404
cg17553286	2.935023302	0.773563404
cg27481555	2.93473715	0.773563404
cg01911077	2.934688534	0.773563404
cg27461196	-2.934614616	0.773563404
cg08386832	-2.934556901	0.773563404
cg10345936	-2.934487134	0.773563404
cg02788264	2.93445962	0.773563404
cg07906299	2.934319864	0.773563404
cg18957751	-2.934076813	0.773563404
cg04916289	-2.933901921	0.773563404
cg01252713	2.933820513	0.773563404
cg20784295	2.933753469	0.773563404
cg10256790	2.933412666	0.773563404
cg15030074	-2.933400173	0.773563404
cg13790259	2.932977633	0.773563404
cg02112621	2.932912213	0.773563404
cg17711595	2.932839498	0.773563404
cg12642207	2.932782084	0.773563404
cg18989977	2.932750444	0.773563404
cg04718987	-2.932488042	0.773563404
cg21769619	2.93235319	0.773563404
cg18513344	-2.932207828	0.773563404
cg25115941	2.932005618	0.773563404
cg14719804	-2.931463563	0.773563404
cg02976843	2.931289748	0.773563404
cg19201019	2.931174092	0.773563404
cg27437222	-2.931097192	0.773563404
cg19518666	2.930991119	0.773563404
cg07780602	2.930605045	0.773563404
cg15676500	-2.930320403	0.773563404
cg06521970	-2.93009752	0.773563404
cg24280819	2.929840617	0.773563404
cg20401130	2.92965994	0.773563404
cg12935497	2.929647691	0.773563404
cg25246084	-2.929520609	0.773563404
cg09884310	-2.929441207	0.773563404
cg25653947	2.929383206	0.773563404
cg04071770	-2.929361528	0.773563404
cg17980119	2.929339561	0.773563404
cg21553389	2.929139199	0.773563404
cg03622371	2.929044889	0.773563404
cg21406144	2.928984392	0.773563404
cg21575187	2.928641815	0.773563404
cg21427902	2.928167929	0.773563404
cg07475654	2.928158588	0.773563404
cg15928742	-2.928135603	0.773563404
cg19763108	2.928130627	0.773563404
cg10552472	2.928128481	0.773563404
cg19861486	2.928110638	0.773563404
cg11590647	2.927683205	0.774027517
cg04847172	2.927596501	0.774027517
cg16518708	-2.926878907	0.775266558
cg11065458	2.926470177	0.775266558
cg27347269	2.926419763	0.775266558
cg04517374	2.926177242	0.775266558
cg13203135	-2.926054812	0.775266558
cg07224215	-2.925925775	0.775266558
cg19043778	-2.925637723	0.775266558
cg06291211	-2.925345297	0.775266558
cg13184777	2.925262371	0.775266558
cg15551656	-2.925252693	0.775266558
cg09185650	-2.925167329	0.775266558
cg22701534	-2.924659718	0.775266558
cg13952838	2.924643668	0.775266558
cg05976228	-2.924535343	0.775266558
cg12848315	2.924384651	0.775266558
cg13366587	-2.924356189	0.775266558
cg06685737	2.924302872	0.775266558
cg20445727	2.92416386	0.775266558
cg17064090	2.923556101	0.776228377
cg07273051	-2.923453292	0.776228377
cg13555728	-2.923135051	0.776617512
cg05996052	-2.922952869	0.776667534
cg08519191	-2.922523379	0.776846478
cg21985559	2.92242722	0.776846478
cg03668539	2.922333584	0.776846478
cg27537972	2.922233381	0.776846478
cg01214012	-2.921604404	0.778012672
cg15174905	2.921119397	0.778353246
cg16358867	2.921033026	0.778353246
cg05227350	-2.920983206	0.778353246
cg13669089	2.920589383	0.778933907
cg05886261	2.920415004	0.778966338
cg06852350	-2.920173838	0.779165934
cg00959259	-2.9198888	0.77947547
cg27120405	-2.919566048	0.779501131
cg15102325	-2.919487602	0.779501131
cg07718713	2.919395204	0.779501131
cg26644395	-2.918983448	0.779608005
cg11902062	2.918975808	0.779608005
cg15412102	-2.918708999	0.779608005
cg14741666	-2.918661121	0.779608005
cg15173079	2.918249085	0.779608005
cg07874329	-2.918234709	0.779608005
cg26464446	-2.918064718	0.779608005
cg17434472	2.91801322	0.779608005
cg07862744	-2.917906524	0.779608005
cg10604476	2.917511611	0.779813207
cg13675517	-2.917045515	0.779813207
cg07310661	-2.916708378	0.779813207
cg04255937	2.916590639	0.779813207
cg02341374	2.916566452	0.779813207
cg26989175	2.916192369	0.779813207
cg08195424	-2.916152559	0.779813207
cg22251124	2.915728893	0.779813207
cg04359252	-2.915727874	0.779813207
cg19043147	2.915656641	0.779813207
cg02481153	2.915110656	0.779813207
cg02214441	-2.914873264	0.779813207
cg04146011	-2.914840216	0.779813207
cg02448597	2.914731581	0.779813207
cg16617723	-2.914650896	0.779813207
cg24191847	-2.914638215	0.779813207
cg02886578	2.914478375	0.779813207
cg12659287	-2.914467419	0.779813207
cg15776617	2.914238759	0.779813207
cg13408752	2.914049864	0.779813207
cg09636302	2.913984482	0.779813207
cg11802511	2.913925312	0.779813207
cg06565641	2.913923083	0.779813207
cg03699623	2.913443166	0.779813207
cg13471844	-2.913003121	0.779813207
cg13236481	-2.912951748	0.779813207
cg22190538	-2.912948552	0.779813207
cg13028635	2.912785826	0.779813207
cg07192243	2.912558433	0.779813207
cg15605858	2.912497577	0.779813207
cg02377900	-2.912204258	0.779813207
cg22790013	2.91212113	0.779813207
cg16591182	2.911795913	0.779813207
cg03963174	-2.911775228	0.779813207
cg12145349	2.911725655	0.779813207
cg07076816	-2.911188504	0.779813207
cg18703502	2.910946023	0.779813207
cg03479209	-2.910860868	0.779813207
cg21315098	-2.910406554	0.779813207
cg06319102	-2.910399871	0.779813207
cg01738522	-2.910210234	0.779813207
cg27064708	-2.910135637	0.779813207
cg01655150	-2.91001342	0.779813207
cg06820388	-2.909890308	0.779813207
cg07092145	2.909760651	0.779813207
cg12482835	2.909670235	0.779813207
cg07871947	2.909574371	0.779813207
cg03888447	2.90924075	0.779813207
cg25174409	-2.909175504	0.779813207
cg19482843	-2.90916312	0.779813207
cg26344233	2.908900665	0.779813207
cg12128839	2.908317718	0.779813207
cg26385222	2.908185765	0.779813207
cg01518259	2.908109215	0.779813207
[truncated: 428,302 more rows]
